# Supplementary material for: Redox Regulation of cAMP-Dependent Protein Kinase and Its Role in Health and Disease
Source: Life (Basel). 2025 Apr 16;15(4):655. doi: 10.3390/life15040655 (PMC12029036; doi:10.3390/life15040655)
Supplement: Supplementary file 1 [file life-15-00655-s001.zip]

Archive with 1 entries (1 files):
- life-3543161-supplementary.pdf
